# Supplementary material for: Molecular Etiology Disclosed by Array CGH in Patients With Silver–Russell Syndrome or Similar Phenotypes
Source: Front Genet. 2019 Oct 15;10:955. doi: 10.3389/fgene.2019.00955 (PMC6843062; doi:10.3389/fgene.2019.00955)
Supplement: Supplementary file 4 [file Table_4.xlsx]

## Sheet: LB-CNVs, VOUS
Supplementary Table 4: Rare Likely Benign variants and Variants of Unknown Significance (VOUS) identified in SRS patients
Patient	Sex	Gain/ Loss	Array resolution	Locus	CNV description according to the ISCN nomenclature	Size	Inheritance	Clinical significance	Oligonucleotide probes ≤5	N° of affected genes	Ref Seq Genes	OMIM genes	Genes with functions in cell cycle, developmental process and/or cell growth pathways	DECIPHER a	Mouse genome database b
1	M	Gain	244K	Xq27.3	arr[GRCh37] Xq27.3(147027011_147226487)x2 mat	200 kb	MAT	VOUS	No	2	FMR1, FMR1NB	FMR1:Fragile X syndrome (#300624)	FMR1		FMR1
2	M	Gain	244K	19p13.2	arr[GRCh37] 19p13.2(7743425_7843439)x3	100 kb	ND	LB	No	6	MCEMP1, TRAPPC5, FCER2, CLEC4G, CD209, CLEC4M	CD209:Dengue fever, protection against (#614371), CLEC4M:SARS infection, protection against (#605872)
5	F	Gain	244K	6q14.1	arr[GRCh37] 6q14.1(81414829_81520250)x3 pat	105 kb	PAT	LB	No	/	/
5	F	Loss	244K	17q23.3	arr[GRCh37] 17q23.3(61954172_61977250)x1 mat	23 kb	MAT	VOUS	Yes	2	GH2, CSH1		GH2, CSH1		GH2
6	F	Loss	244K	3q13.11	arr[GRCh37] 3q13.11(105366785_105438897)x1 mat	72 kb	MAT	VOUS	No	1	CBLB		CBLB
6	F	Loss	244K	4p11	arr[GRCh37] 4p11(48744241_48765091)x1 mat	21 kb	MAT	LB	Yes	1	FRYL
6	F	Loss	244K	Xp22.33	arr[GRCh37] Xp22.33(2700316_2802577)x1 pat	102 kb	PAT	LB	No	2	XG, GYG2
9	F	Loss	244K	6p12.1	arr[GRCh37] 6p12.1(53109808_53126336)x1 mat	17 kb	MAT	LB	Yes	/	/
9	F	Gain	244K	14q31.1	arr[GRCh37] 14q31.1(81589870_81783889)x3 mat	194kb	MAT	VOUS	No	3	TSHR, GTF2A1, STON2	TSHR:hyperthyroidism, nonautoimmune (#609152); hypothyroidism, congenital, nongoitrous, 1 (#275200)	TSHR	1	TSHR
10	F	Gain	244K	16q23.1	arr[GRCh37] 16q23.1(77073567_77240563)x3	167 kb	ND	LB	No	2	MON1B, SYCE1L
11	F	Gain	244K	Xq21.1	arr[GRCh37] Xq21.1(82888402_83001190)x3 pat	113 kb	PAT	LB	No	/	/
13	M	Gain	244K	Yq11.221	arr[GRCh37] Yq11.221(16134899_16287170)x2	152 kb	ND	LB	No	2	VCY, VCY1B
14	F	Gain	244K	2q14.3	arr[GRCh37] 2q14.3(122908474_123353919)x3 mat	445 kb	MAT	LB	No	/	/
14	F	Gain	244K	2q14.3	arr[GRCh37] 2q14.3(125475933_125664147)x3 mat	188 kb	MAT	LB	No	1	CNTNAP5
16	M	Loss	244K	7p14.1	arr[GRCh37] 7p14.1(38254629_38346434)x1 pat	92 kb	PAT	LB	No	2	STARD3NL, TARP
16	M	Loss	244K	8q23.1	arr[GRCh37] 8q23.1(9246017_9344802)x1 pat	99 kb	PAT	LB	No	/	/
18	F	Gain	244K	5q35.3	arr[GRCh37] 5q35.3(179640222_179676160)x3 mat	36 kb	MAT	VOUS	Yes	1	MAPK9		MAPK9
18	F	Gain	244K	11q23.3	arr[GRCh37] 11q23.3(115007139_115195884)x3 pat	189 kb	PAT	LB	No	1	CADM1				CADM1
20	F	Loss	400K	7p21.3	arr[GRCh37] 7p21.3(8198128_8278892)x1 dn	81 kb	De novo	VOUS	No	1	ICA1
20	F	Loss	400K	7p21.1	arr[GRCh37] 7p21.1(20815539_20826517)x1 dn	11 kb	De novo	VOUS	Yes, validate by qPCR	1	SP8		SP7		SP8
24	F	Loss	400K	10p14	arr[GRCh37] 10p14(11672363_11770319)x1 pat	98 kb	PAT	VOUS	No	/	/		(USP6NL)
26	M	Loss	400K	1q31.2	arr[GRCh37] 1q31.2(193313919_193450545)x1 mat	156 kb	MAT	VOUS	No	/	/		(CDC73)		CDC73
28	M	Loss	400K	2p16.3	arr[GRCh37] 2p16.3(49013626_49034555)x1 mat	20.9 kb	MAT	LB	Yes	/	/
28	M	Gain	400K	5q33.3	arr[GRCh37] 5q33.3(159478129_159543702)x3 pat	65.6 kb	PAT	LB	No	2	TTC1, PWWP2A
29	M	Gain	400K	6q15	arr[GRCh37] 6q15(88843886_88866719)x3 mat	22.8 kb	MAT	LB	No	1	CNR1				CNR1
29	M	Loss	400K	13q21.33	arr[GRCh37] 13q21.33(70872350_70943558)x1 pat	71.2 kb	PAT	LB	No	/	/
29	M	Loss	400K	20q12	arr[GRCh37] 20q12(41205768_41404132)x1 mat	198.4 kb	MAT	LB	No	1	PTPRT			2
29	M	Gain	400K	Xq13.3	arr[GRCh37] Xq13.3(74416831_74466950)x2 mat	50.1 kb	MAT	LB	No	/	/
30	M	Gain	400K	7q32.1	arr[GRCh37] 7q32.1(127854081_127888734)x3 pat	34.6 kb	PAT	LB	No	1	LEP	LEP:leptin deficiency or dysfunction (#614962)		1	LEP
30	M	Gain	400K	7q33	arr[GRCh37] 7q33(135502091_135519352)x3 pat	17.3 kb	PAT	LB	No	/	/
30	M	Gain	400K	Yq11.23	arr[GRCh37] Yq11.23(28460973_28629893)x2 pat	168.9 kb	PAT	LB	No	/
34	M	Gain	400K	10q11.22-q11.23	arr[GRCh37] 10q11.22q11.23(49390075_52415071)x3 mat	3 Mb	MAT	VOUS	No	32	FRMPD2, MAPK8, ARHGAP22, WDFY4, LRRC18, MIR4294, VSTM4, FAM170B-AS1, FAM170B, C10orf128, C10orf71-AS1, C10orf71, DRGX, PGBD3, ERCC6, CHAT, SLC18A3, C10orf53, OGDHL, PARG, PARGP1, TIMM23B, AGAP7P, MSMB, NCOA4, TIMM23, AGAP6, FAM21EP, FAM21A, ASAH2, SGMS1, SGMS1-AS1	ERCC6:Cockayne syndrome B (CSB) (#133540); Cerebro-oculo-facio-skeletal syndrome 1 (COFS1) (#214150); De Sanctis-Cacchione syndrome (DSC) (#278800); Macular degeneration, age-related, 5 (ARMD5) (#613761); UV-sensitive syndrome 1 (UVSS1) (#600630), CHAT: Myasthenic syndrome, congenital, 6, presynaptic (#254210), MSMB: Prostate cancer, hereditary, 13 (#611928)	MAPK8, ERCC6	6	MAPK8, DRGX, ERCC6, CHAT, SGMS1
34	M	Gain	400K	16p13.11	arr[GRCh37] 16p13.11(15048676_16292235)x3 mat	1.24 Mb	MAT	VOUS	No	19	PDXDC1, NTAN1, RRN3, LOC100505915, PKD1P6-NPIPP1, MIR6511B1, MIR6511B2, MIR3180-4, NPIPA5, MPV17L, C16orf45, KIAA0430, MIR6506, NDE1, MIR484, MYH11, FOPNL, ABCC1, ABCC6	NDE1:Microhydranencephaly (#605013); Lissencephaly 4 (with microcephaly) (#614019), MYH11: Aortic aneurysm, familial thoracic 4 (#132900), ABCC6:Arterial calcification, generalized, of infancy, 2 (#614473); Pseudoxanthoma elasticum (#264800); Pseudoxanthoma elasticum, forme fruste (#177850)		14	RRN3, MPV17L, MYH11
a Number of patients reported in DECIPHER database with overlapping CNVs and prenatal and/or postnatal growth retardation.
b Number of genes with growth impairment in mouse model.
() genes possibly disregulated by a position effect mechanism
VOUS-Variant of unknown significance
LB-Likely Benign

## Sheet: P-CNVs,PP-CNVs
Supplementary Table 4: Pathogenic and Potentially pathogenic variants identified in SRS patients
Patient	Sex	Gain/ Loss	Array resolution	Locus	CNV description according to the ISCN nomenclature	Size	Clinical significance	Oligonucleotide probes ≤5	Inheritance	N° of affected genes	Ref Seq Genes	OMIM genes	DECIPHER a	Genes with functions in cell cycle, developmental process and/or cell growth pathways	Mouse genome database b
7	M	Loss	244K	1q24.3-q25.3	arr[GRCh37] 1q24.3q25.3(172652343_183538289)x1 dn	11 Mb	P	No	De novo	98	TNFSF18, TNFSF4, LOC100506023, LOC101928673, PRDX6, SLC9C2, ANKRD45, LOC730159, KLHL20, CENPL, DARS2, GAS5-AS1, GAS5, SNORD81, SNORD47, SNORD80, SNORD79, SNORD78, SNORD44, SNORA103, SNORD77, SNORD76, SNORD75, SNORD74, ZBTB37, SERPINC1, RC3H1, LOC102724601, RABGAP1L, GPR52, LOC101928696, CACYBP, MRPS14, TNN, KIAA0040, TNR, LOC101928751, RFWD2, SCARNA3, PAPPA2, ASTN1, MIR488, BRINP2, LOC102724661, …	TNFSF4:myocardial infarction, susceptibility to (#608446); DARS2:leukoencephalopathy with brain stem and spinal cord involvement and lactate elevation (#611105); SERPINC1:thrombophilia due to antithrombin III deficiency (#613118); NPHS2:nephrotic syndrome, type 2 (#600995); TOR1AIP1:Muscular dystrophy, limb-girdle, type 2Y (#617072);LHX4:pituitary hormone deficiency, combined, 4 (#262700); XPR1:b…	13	CENPL, GAS5, TNN, RFWD2, PAPPA2, BRINP2, RASAL2, ABL2, QSOX1, LHX4, CACNA1E, RGS16, LAMC1	RC3H1, RFWD2, PAPPA2, FAM20B, ABL2, NPHS2, CACNA1E, GLUL, LAMC1, LAMC2, NMNAT2
8	F	Gain	244K	19q13.42	arr[GRCh37] 19q13.42(54039784_54484439)x 3 mat	445 kb	PP	No	MAT	58	ZNF331, LOC284379, DPRX, MIR512-2, MIR512-1, MIR1323, MIR498, MIR520E, MIR515-1, MIR515-2, MIR519E, MIR520F, MIR519C, MIR1283-1, MIR520A, MIR526B, MIR519B, MIR525, MIR523, MIR518F, MIR520B, MIR518B, MIR526A1, MIR520C, MIR518C, MIR524, MIR517A, MIR519D, MIR521-2, MIR520D, MIR517B, MIR520G, MIR516B2, MIR526A2, MIR518E, MIR518A1, MIR518D, MIR516B1, MIR518A2, MIR517C, MIR520H, MIR521-1, MIR522, MIR51…	NLRP12:familial cold autoinflammatory syndrome (#2611762); PRKCG:spinocerebellar ataxia 14 (#605361)		ZNF331
17	M	Gain	244K	17p13.3	arr[GRCh37] 17p13.3(1130776_1361490)x3 dn	231 kb	P	No	De novo	5	ABR, BHLHA9, TUSC5, YWHAE, CRK	BHLHA9:camptosynpolydactyly, complex (#607539); syndactyly, mesoaxial synostotic, with phalangeal reduction (#609432)		TUSC5, YWHAE, CRK	CRK
18	F	Gain	244K	7p12.1	arr[GRCh37] 7p12.1(50981149_51956510)x 3 mat	975 kb	PP	No	MAT	1	COBL			(GRB10)	(GRB10)
20	F	Loss	400K	7p15.3-p14.3	arr[GRCh37] 7p15.3p14.3(23236782_30690453)x1 dn	7.5 Mb	P	No	De novo	80	NUPL2, GPNMB, MALSU1, IGF2BP3, RPS2P32, TRA2A, CLK2P1, CCDC126, FAM221A, STK31, NPY, MPP6, DFNA5, OSBPL3, CYCS, C7orf31, NPVF, MIR148A, NFE2L3, HNRNPA2B1, CBX3, SNX10, LOC105375304, LOC441204, KIAA0087, C7orf71, SKAP2, HOXA1, HOTAIRM1, HOXA2, HOXA3, HOXA-AS2, HOXA4, HOXA-AS3, HOXA5, HOXA6, HOXA7, HOXA9, HOXA10-HOXA9, HOXA10-AS, MIR196B, HOXA10, HOXA11, HOXA11-AS, HOXA13, HOTTIP, EVX1-AS, EVX1, HI…	GPNMB:amyloidosis, primary localized cutaneous, 3 (#617920); DFNA5:deafness, autosomal dominant (#5600994); CYCS:thrombocytopenia, autosomal dominant, 4 (#612004); HNRPA2B1:inclusion body myopathy with early-onset paget disease with or without frontotemporal dementia 2 (#615422); SNX10:osteopetrosis, autosomal recessive 8 (#615085); HOXA1:athabaskan brainstem dysgenesis syndrome (#601536); HOXA2:…	7	GPNMB, IGF2BP3, NPY, SKAP2, HOXA1, HOXA2,HOXA3, HOXA4, HOXA5, HOXA6, HOXA7, HOXA9, HOXA10, HOXA11, HOXA13	NPY, CYCS, SNX10, HOXA1, HOXA2, HOXA3, HOXA5, HOXA9, HOXA10, HOXA13, TAX1BP1, MTURN, GARS
23	F	Loss	400K	22q11.2-q11.22	arr[GRCh37] 22q11.2q11.22(21808950_22963000)x1 dn	1.15 Mb	P	No	De novo	21	TMEM191C, PI4KAP2, RIMBP3B, RIMBP3C, UBE2L3, YDJC, CCDC116, SDF2L1, MIR301B, PPIL2, YPEL1, MAPK1, PPM1F, TOP3B, PRAMENP, VPREB1, BMS1P20, ZNF280B, ZNF280A, PRAME, LL22NC03-63E9.3		17	UBE2L3, MAPK1	UBE2L3, YDJC, MAPK1
28	M	Loss	400K	17q22	arr[GRCh37] 17q22(57075470_57235248)x1 mat	159.8 kb	P	No	MAT	3	TRIM37, SKA2, PRR11	TRIM37:Mulibrey Nanism (#253250)	1	TRIM37
a Number of patients reported in DECIPHER database with overlapping CNVs and prenatal and/or postnatal growth retardation.
b Number of genes with growth impairment in mouse model.
() genes possibly disregulated by a position effect mechanism
VOUS-Variant of unknown significance
P-Pathogenic
PP-Potentially pathogenic
